# Supplementary material for: Expression of Neuronal Nicotinic Acetylcholine Receptor and Early Oxidative DNA Damage in Aging Rat Brain—The Effects of Memantine
Source: Int J Mol Sci. 2025 Feb 14;26(4):1634. doi: 10.3390/ijms26041634 (PMC11855568; doi:10.3390/ijms26041634)
Supplement: Supplementary file 1 [file ijms-26-01634-s001.zip]

Archive with 2 entries (2 files):
- Supplementary Figures S1-S12.pdf
- Supplementary Tables S1-S18.pdf
